# Supplementary material for: Genetic insight and mapping of the pod constriction trait in Virginia-type peanut
Source: BMC Genet. 2018 Oct 19;19:93. doi: 10.1186/s12863-018-0674-z (PMC6195699; doi:10.1186/s12863-018-0674-z)
Supplement: Supplementary file 2 — Table S2. Peanut linkage groups constructed based on 195 F7 RILs. (XLSX 75 kb) [file 12863_2018_674_MOESM2_ESM.xlsx]

## Sheet: LG
	Linkage group No.:	1			2			3			4			5			6				7			8			9			10			11			12			13			14		15				16
		Porobe Id	Locus	Position	Porobe Id	Locus	Position	Porobe Id	Locus	Position	Porobe Id	Locus	Position	Porobe Id	Locus	Position	Porobe Id	Locus	Position	Porobe Id	Locus	Position	Porobe Id	Locus	Position	Porobe Id	Locus	Position	Porobe Id	Locus	Position	Porobe Id	Locus	Position	Porobe Id	Locus	Position	Porobe Id	Locus	Position	Porobe Id	Locus	Position	Porobe Id	Locus	Position	Porobe Id	Locus	Position
		AX-176810835	70602132_A07	0	AX-176792721	135749828_B06	0	AX-147253420	121176822_B06	0	AX-176822358	40117273_A03	0	AX-176807843	7776598_B01	0	AX-176805545	3779701_A02	0	AX-176810592	6144764_A01	0	AX-147246426	803454_B04	0	AX-176797804	120458702_B04	0	AX-176815401	49418850_A08	0	AX-176807311	2777660_B03	0	AX-176819389	590229_B04	0	AX-147251374	148743882_B05	0	AX-177642964	11053192_B08	0	AX-177639469	124436835_B07	0	AX-147261745	130223216_B09	0
		AX-176791695	359504_B08	9.731	AX-176811634	135750158_B06	3.89	AX-176813275	120294429_B06	0.521	AX-176820964	1824573_B03	2.192	AX-176809216	3288213_A01	0.258	AX-176809156	3957726_A02	0.129	AX-176796860	18565081_A01	21.618	AX-176805840	65276811_A01	14.358	AX-176794734	120457759_B04	0.582	AX-147228925	73722023_A07	0.939	AX-176799785	2861750_B03	1.482	AX-147263082	3617317_B10	1.827	AX-147223971	108626112_A05	0.258	AX-176815753	11070598_B08	0.258	AX-177638976	123109558_B07	8.103	AX-177639970	105618274_A09	0.264
		AX-176793387	496576_B08	11.136	AX-147226730	110905105_A06	4.658	AX-176810330	119199204_B06	1.99	AX-147216763	39596314_A03	3.942	AX-176805369	8904624_B01	0.575	AX-147212864	3838047_A02	0.387	AX-176815544	20804976_A01	22.409	AX-176803608	1456504_A04	17.069	AX-176813019	92792817_A01	1.731	AX-176821672	73722146_A07	1.189	AX-147243136	3096124_B03	3.537	AX-147234967	2029558_A10	2.085	AX-177639913	155125_A09	1.045	AX-177642987	12715544_B08	0.782	AX-177637346	122921320_B07	8.493	AX-176820504	119990300_A09	0.522
		AX-147256944	520367_B08	12.68	AX-147226729	110905054_A06	4.807	AX-176799241	118124139_B06	2.511	AX-176811222	37962923_A03	3.942	AX-176822801	2853888_A01	1.574	AX-176797184	16911379_A02	21.349	AX-176822213	26462203_A01	22.409	AX-176819509	1573577B_A04	21.239	AX-176797720	118824854_B04	2.121	AX-147228923	73721689_A07	1.197	AX-176816776	3156535_B03	4.323	AX-147234968	2057265_A10	3.418	AX-147223969	108622360_A05	2.043	AX-177637148	37165535_A08	6.814	AX-177637214	122951886_B07	8.493	AX-177639940	104697209_A09	1.043
		AX-147256945	520471_B08	12.68	AX-147226725	110865755_A06	4.936	AX-176796249	118695187_B06	2.511	AX-176806322	37939797B_A03	3.942	AX-176819618	2911166_A01	1.574	AX-147241086	21475258_B02	22.7	AX-176822757	35000009_A01	23.198	AX-176819509	1573577_A04	21.239	AX-176817286	118679290_B04	2.121	AX-176821868	49357194_A08	1.455	AX-147243156	3402421_B03	5.113	AX-147235014	2633131_A10	9.105	AX-176802394	108147829_A05	5.197	AX-177642533	42430610_B08	7.855	AX-177638442	122671563_B07	8.622	AX-177642454	127501158_B09	1.043
		AX-147228827	71788521_A07	13.333	AX-176793524	135688741_B06	5.458	AX-147253327	117151974_B06	2.769	AX-176806322	37939797_A03	3.942	AX-147237935	9440420_B01	1.574	AX-176811408	7189797_B05	23.221	AX-176821461	90783452_A01	25.972	AX-176795878	1794071_A04	24.819	AX-176820573	119012745_B04	2.38	AX-177638124	49374871_A08	1.584	AX-176795907	3570033_B03	6.172	AX-147235016	2688934_A10	10.91	AX-176822034	103951733_A04	7.684	AX-176801428	70025894_B08	8	AX-177637616	122395484_B07	10.032	AX-177638745	98235893_A09	1.301
		AX-147256953	602445_B08	14.12	AX-176815195	110988705_A06	6.111	AX-176816739	116015819_B06	3.027	AX-176791823	129487219_B08	3.942	AX-176803766	9709250_B01	1.574	AX-176821385	38266825_A02	23.221	AX-147239258	129579861_B01	43.338	AX-176799180	2058623_A04	26.31	AX-176815973	118339011_B04	3.168	AX-147231998	48974813_A08	2.105	AX-147243171	3615953_B03	6.564	AX-147235031	2809867_A10	15.222	AX-176792848	148080117_B05	9.373	AX-177640594	43560359_B08	8.129	AX-176803520	122476073_B07	10.751	AX-176821584	101717082_A09	1.301
		AX-147228831	71806604_A07	14.12	AX-176799110	135212178_B06	11.365	AX-176797735	115643706_B06	3.156	AX-176800155	39355010_A03	3.942	AX-176817296	10224491_B01	2.228	AX-176807023	76048587_B02	23.888	AX-176794855	129526274_B01	43.859	AX-176802254	2355665_A04	33.539	AX-176802620	109439753_A04	4.224	AX-176809087	48901010_A08	3.026	AX-176793381	3913696_B03	7.084	AX-177638671	2836480_A10	15.877	AX-176821336	147993191_B05	11.338	AX-176792251	37585670_A07	8.258	AX-176817885	122260525_B07	11.406	AX-177639939	92656380_A09	1.559
		AX-176808618	642557_B08	16.011	AX-176822120	110200934_A06	15.237	AX-176802608	92624239_A06	3.156	AX-147216730	37183027_A03	4.2	AX-176804180	9339089_B01	2.75	AX-176809183	84510300_A02	33.984	AX-176819572	97052647_A01	43.859	AX-147219011	2540668_A04	33.928	AX-176800740	118083731_B04	4.516	AX-147231987	48829264_A08	3.813	AX-176802219	1916393_A03	7.084	AX-177638515	3200694_A10	16.663	AX-147251273	147499452_B05	13.553	AX-176794348	42878614_B08	8.387	AX-147256649	122177705_B07	11.664	AX-177643709	111362827_B09	1.559
		AX-177642037	71886355_A07	16.011	AX-147254204	135176210_B06	15.782	AX-147225818	92041588_A06	3.943	AX-147216731	37185098_A03	4.459	AX-176804784	2522883_A01	4.032	AX-176813093	97213496_B02	34.772	AX-176800388	129549664_B01	43.859	AX-147246654	3526389_B04	34.056	AX-176805663	117940807_B04	5.543	AX-147231974	48706159_A08	4.202	AX-176791826	3777955_B03	7.084	AX-176823907	3430682_A10	21.982	AX-176817512	147819944_B05	14.839	AX-176802592	83521523_B08	8.387	AX-176815698	122055610_B07	13.109	AX-177639671	54780191_A09	1.948
		AX-176799881	25614885_B08	16.14	AX-176823122	134471581_B06	18.408	AX-176820057	58629913_A05	4.201	AX-176814345	37455718_A03	4.717	AX-176819726	10589579_B01	4.603	AX-176798388	85527306_A02	36.198	AX-147211855	97071514_A01	43.859	AX-147219057	2934143_A04	37.281	AX-176807254	117109405_B04	6.464	AX-176822539	48534310_A08	5.675	AX-176792479	3943548_B03	7.379	AX-177639716	3647222_A10	22.241	AX-147223887	107117424_A05	15.393	AX-147258472	89809556_B08	8.645	AX-147256630	121954137_B07	13.525	AX-147261011	41678895_B09	3.279
		AX-176815992	26027170_B08	18.761	AX-176792054	133853924_B06	21.477	AX-147253199	111956760_B06	4.722	AX-176806110	37145929_A03	4.846	AX-176808113	2505978_A01	4.603	AX-176798679	85138235_A02	36.863	AX-176819614	97019461_A01	43.859	AX-147219059	2938326_A04	37.671	AX-147248240	117466243_B04	6.723	AX-176792694	48506168_A08	6.998	AX-147243198	4016112_B03	8.002	AX-176823716	3933612_A10	24.135	AX-176823699	147469828_B05	15.651	AX-177642927	99761687_B08	9.034	AX-176821561	121098593_B07	17.072	AX-177638854	28073029_A09	3.668
		AX-176808401	26170976_B08	20.951	AX-147226568	109145639_A06	21.997	AX-176807396	111641521_B06	5.242	AX-176820272	37550812_A03	5.094	AX-176792207	713172_A01	7.37	AX-176814206	85502519_A02	37.161	AX-176797261	97275043_A01	43.988	AX-176817054	5635017_B04	46.124	AX-176805823	116682756_B04	7.376	AX-177639010	48505692_A08	8.362	AX-176797379	2107761_A03	9.471	AX-177639954	6020279_A10	35.869	AX-147251268	147450268_B05	16.172	AX-177643428	102565255_B08	9.292	AX-176808161	120838334_B07	19.124	AX-176814081	58133235_A04	4.137
		AX-176822338	26164023_B08	21.745	AX-176795473	133487030_B06	21.997	AX-147225779	89282350_A06	5.242	AX-176814340	36756065_A03	5.105	AX-176819866	15562986_B01	7.37	AX-176801533	85839496_A02	37.948	AX-176823977	97335760_A01	44.116	AX-176817053	5596121_B04	46.252	AX-147248192	116527241_B04	8.707	AX-177639781	48339418_A08	10.44	AX-176819738	4177190_B03	9.73	AX-177639950	6912693_A10	39.093	AX-147251245	147305087_B05	17.922	AX-147231190	38989480_A08	11.471	AX-176822599	120699791_B07	19.992	AX-177637314	20950805_A09	4.448
		AX-176800529	26965339_B08	24.666	AX-176809709	132758691_B06	23.606	AX-176817703	111436428_B06	5.242	AX-176814341	36842556_A03	5.364	AX-176811833	18257762_B01	8.839	AX-176816743	98604937_B02	38.468	AX-176802338	128968101_B01	44.245	AX-147219171	4320760_A04	46.252	AX-176813339	115614765_B04	9.764	AX-177637914	46449452_A08	23.219	AX-176799674	23714239_A05	9.73	AX-177639376	8582501_A10	40.846	AX-147223816	106311532_A05	21.45	AX-177641627	111495361_B08	12.124	AX-177639436	120420782_B07	20.789	AX-177640048	27694368_A09	5.101
		AX-176796175	72580301_A07	27.526	AX-176808055	132315363_B06	26.125	AX-147218661	133806029_A03	6.299	AX-176820561	40276720_B03	5.492	AX-176795577	52607529_A01	11.26	AX-176820263	67690247_A02	40.009	AX-176808268	97214176_A01	44.634	AX-176814531	4507325_A04	46.641	AX-176793483	31151177_B04	11.373	AX-177637580	46904714_A08	23.219	AX-176805176	4246780_B03	9.988	AX-177638690	8801433_A10	41.235	AX-147223814	106305542_A05	21.45	AX-177643142	116862097_B08	14.891	AX-177640139	120268599_B07	20.917	AX-177642731	39154298_B09	5.889
		AX-176804678	27815719_B08	28.799	AX-176818291	108294135_A06	26.876	AX-176800273	75174839_A10	6.299	AX-176808259	37024059_A03	5.649	AX-176807904	74494398_B01	13.45	AX-176794570	99389694_B02	40.201	AX-176794304	97088423_A01	45.023	AX-147246898	5941822_B04	48.111	AX-176800069	31827116_B04	11.631	AX-177639909	46371277_A08	23.608	AX-147243220	4382490_B03	11.319	AX-177639955	10639907_A10	43.277	AX-147251194	146142083_B05	23.061	AX-176820563	117700502_B08	15.635	AX-177638964	120287958_B07	21.654	AX-176795130	114009103_A09	27.95
		AX-176806986	72818243_A07	29.997	AX-147253932	131388864_B06	29.201	AX-176823726	110147225_B06	6.428	AX-176821521	36054789_A03	6.142	AX-177639576	76729540_A09	17.406	AX-176813902	86343809_A02	40.201	AX-176816203	97342707_A01	45.023	AX-176795405	11831059_B03	48.111	AX-147248085	113982176_B04	12.152	AX-177638089	45764109_A08	26.986	AX-176800560	2366129_A03	11.841	AX-177639404	10535458_A10	43.535	AX-147251167	145560819_B05	26.325	AX-176820769	117687926_B08	16.071	AX-176809651	114704092_B07	33.04	AX-176807953	113907685_A09	29.283
		AX-176802520	28459684_B08	29.997	AX-147253930	131349587_B06	29.789	AX-177639973	74640729_A10	7	AX-176818721	35564645_A03	6.142	AX-176792055	82582556_A02	20.776	AX-176803840	99670792_B02	40.504	AX-176798927	129097689_B01	45.053	AX-147219200	4784897_A04	48.24	AX-176809622	113626212_B04	12.541	AX-176799572	45682761_A08	27.184	AX-176806413	71895346_A09	12.763	AX-177639391	11634871_A10	44.592	AX-176819710	26710828_B05	63.326	AX-176822771	41714166_A08	16.702	AX-177638909	111731434_B07	34.943	AX-147262340	143554366_B09	30.258
		AX-176823197	82477022_B02	30.141	AX-147253920	131090850_B06	31.327	AX-176794164	109247025_B06	7.786	AX-176816894	38175539_B03	7.064	AX-147238624	85033950_B01	21.164	AX-176793031	99670892_B02	41.148	AX-176819529	129152474_B01	45.183	AX-176794277	92790110_B04	69.918	AX-176809313	113476152_B04	12.799	AX-147259396	126650915_B08	27.374	AX-176795623	4669481_B03	13.685	AX-177639957	11689624_A10	44.85	AX-147250105	111824257_B05	69.019	AX-176820349	117714123_B08	16.733	AX-176792556	1053912_A08	36.412	AX-147234331	113651924_A09	31.171
		AX-176818390	73882632_A07	32.892	AX-147253923	131101025_B06	31.327	AX-176820260	108518747_B06	9.073	AX-176810109	37728949_B03	7.453	AX-176798147	73237240_A01	21.165	AX-147214887	86721198_A02	42.869	AX-176810594	128816763_B01	45.621	AX-176821935	73604917_A04	70.187	AX-147247867	101149286_B04	17.615	AX-176801365	45992613_A08	27.632	AX-176797614	4744976_B03	14.205	AX-147235673	20509734_A10	47.437	AX-176817433	27445583_B05	72.56	AX-177644355	117286720_B08	17.377	AX-176804891	41303398_B07	38.317	AX-177642272	143844446_B09	32.075
		AX-176815293	73584141_A07	34.927	AX-147253922	131095006_B06	31.585	AX-176806012	107609402_B06	9.332	AX-176821921	34956233_A03	7.453	AX-176798707	50531995_A01	21.294	AX-176811280	102841927_B02	62.638	AX-176793038	128477500_B01	45.933	AX-147220301	90513226_A04	70.576	AX-176810796	76023703_B04	18.809	AX-176801164	45484137_A08	28.021	AX-176803415	5231128_A07	14.464	AX-176823217	22636159_A10	48.127	AX-176816125	27375877_A05	72.819	AX-177641064	118061035_B08	17.636	AX-147255614	37130738_B07	38.838	AX-177641303	143855842_B09	32.075
		AX-176812063	73522729_A07	34.927	AX-147253921	131092759_B06	31.714	AX-176793340	104644568_B06	9.852	AX-176821404	33443071_A03	7.581	AX-176820885	76157414_B01	21.422	AX-147242533	103240952_B02	64.618	AX-176819290	28110866_A07	45.933	AX-176822788	94986738_B04	71.097	AX-176792738	48632372_B04	19.198	AX-147231677	45404120_A08	28.542	AX-176797405	4960748_A07	15.52	AX-177639985	66980060_A10	48.516	AX-176817431	27185914_B05	72.819	AX-177643211	118242210_B08	18.289	AX-176817995	16412296_B07	45.254	AX-176798303	111583875_A09	53.941
		AX-176804685	29481584_B08	35.056	AX-147226387	106398010_A06	31.72	AX-176807603	103836655_B06	10.505	AX-176811233	36304262_B03	7.84	AX-176806459	87347487_B01	21.448	AX-147242541	103478985_B02	66.518	AX-176820916	97645514_A01	45.933	AX-176797290	86907162_A04	71.754	AX-176802690	41548917_B04	19.72	AX-177639642	45409348_A08	28.932	AX-176819925	5112640_B03	15.649	AX-177640134	54246216_A10	48.775	AX-147249733	27006823_B05	73.019	AX-177640588	118294647_B08	18.547	AX-176805333	12048474_A07	49.82
		AX-176801605	73339432_A07	35.629	AX-176808942	106066852_A06	32.908	AX-176812167	100457347_B06	10.634	AX-176821941	36672613_B03	8.098	AX-176816451	68597721_B01	21.579	AX-147242555	103776929_B02	67.857	AX-176802424	97720842_A01	46.763	AX-176800557	48073530_A04	72.143	AX-176794312	20948176_B04	21.197	AX-176809463	45206510_A08	30.266	AX-176816780	5125298_B03	15.907	AX-177639305	36875624_A10	49.164	AX-176801643	134085909_A03	73.6	AX-147221637	7049419_A05	18.868	AX-176818470	4071581_B07	71.535
		AX-176815292	73678683_A07	36.365	AX-147226344	105785731_A06	34.104	AX-176823191	102807076_B06	10.637	AX-147216612	31308682_A03	8.487	AX-176811056	100307978_B01	22.034	AX-147242584	104090497_B02	70.036				AX-176818268	33241643_A04	72.143	AX-176794821	13871771_B04	23.237	AX-176815388	44888104_A08	34.121	AX-176816781	5136017_B03	15.908	AX-176824031	41405637_A10	49.553	AX-147224897	11890548_A06	78.938	AX-147221639	7050426_A05	19.998
		AX-176801122	73746361_A07	37.018	AX-176806627	130213113_B06	34.758	AX-176797523	80718920_A06	11.023	AX-147216563	29380310_A03	9.008	AX-176815131	79676601_A01	22.199	AX-176811465	90649254_A02	73.273				AX-176813531	88038359_A04	72.271	AX-176823874	8142509_B04	30.038	AX-176800797	40559158_A08	43.189	AX-176816783	5177626_B03	16.56	AX-177638040	76559318_A10	49.811	AX-147249517	19235369_B05	79.591	AX-177641001	128176752_B08	48.826
		AX-176817917	32728458_B08	37.805	AX-176817778	129653502_B06	36.088	AX-176822268	98000508_B06	11.676	AX-176812328	33573833_B03	9.528	AX-176816480	98820700_B01	22.199	AX-176824044	104297869_B02	75.346				AX-176807930	96964792_A04	72.4	AX-176824239	8042196_B04	30.168	AX-177637560	114379536_B08	44.276	AX-176800212	5543559_B03	18.031	AX-176822735	78949131_A10	51.15	AX-176807103	16724170_B05	83.133	AX-176820756	128314173_B08	51.099
		AX-176815402	74040675_A07	38.726	AX-147253814	129350095_B06	37.838	AX-176817636	96103921_B06	11.676	AX-147267180	29204558_A03	9.657	AX-176818676	79643420_A01	22.199	AX-147215091	90493356_A02	75.475				AX-176805211	73344517_A04	72.808	AX-176799268	68589570_A02	33.084	AX-176799308	97367984_B02	46.256	AX-176801237	5702082_B03	18.553	AX-147236251	85360385_A10	52.906	AX-176793359	11989847_B05	89.152	AX-177639874	128389395_B08	51.498
		AX-147238692	102277120_B01	40.636	AX-147226199	103463204_A06	43.11	AX-147252992	96624519_B06	11.676	AX-176814813	31564130_B03	9.915	AX-176816458	73185890_B01	22.328	AX-176797145	90758922_A02	76.261				AX-176814690	90115935_A04	75.818	AX-176823148	7620698_B04	33.218	AX-176818735	39041890_A08	50.714	AX-176801660	5847160_B03	19.476	AX-177637187	88330258_A10	53.697	AX-176817345	8733975_B05	93.345
		AX-176811927	74282763_A07	44.083	AX-176808527	96724705_A06	52.413	AX-176819194	82534422_A10	11.85	AX-176807558	29151557_A03	10.174	AX-147238639	91537274_B01	22.457	AX-176811283	105102989_B02	79.317				AX-176800527	51550613_B02	78.523	AX-176804761	3183461_A03	40.128	AX-176815374	39000623_A08	51.104	AX-176802995	5908989_B03	19.476	AX-176818584	94477767_A04	55.444
		AX-176812469	74441201_A07	45.484	AX-176798659	117303756_B06	53.393	AX-176817644	96879296_B06	12.193	AX-176815984	30147428_A03	10.303	AX-147238548	60201644_B01	22.468	AX-147242791	106327487_B02	83.703				AX-176793670	89522871_A04	79.202	AX-176819689	5332716_B04	40.128	AX-177639181	37291684_A08	55.928	AX-176806212	6016676_B03	20.669	AX-176815561	96580120_A10	55.577
		AX-176794766	74551064_A07	45.742	AX-147225896	96418235_A06	55.359	AX-176808710	92177607_B06	13.666	AX-176820374	34354007_B03	10.692	AX-176821459	74104555_A01	22.715	AX-176817979	92194198_A02	86.034				AX-176815608	85973082_A04	79.331				AX-176801372	33460422_A08	62.661	AX-176803485	6039377_B03	21.73	AX-177639103	103963535_A10	66.678
		AX-176818148	34661155_B08	46	AX-176817741	119409536_B06	56.332	AX-147227310	4556844_A07	14.452	AX-176819483	27339400_A03	11.613	AX-147211461	65424740_A01	22.844	AX-147215251	93528862_A02	94.014				AX-147220245	84843934_A04	79.46				AX-177643293	11599042_B08	64.215
		AX-176816640	74701046_A07	46.129	AX-147225870	94254547_A06	56.852	AX-177637615	4557448_A07	14.452	AX-147216522	28122954_A03	12.267	AX-147214591	82582447_A02	22.91							AX-147219865	32983735_A04	79.46				AX-147230578	28036421_A08	73.438
		AX-176811399	74630126_A07	46.129	AX-176803350	117205423_B06	56.981	AX-147225342	39057072_A06	14.459	AX-176815780	27507456_A03	12.526	AX-176796076	65109953_B01	22.972							AX-147219866	32984534_A04	79.46				AX-176791968	2865189_B08	76.513
		AX-176793571	74671965_A07	46.129	AX-176815132	94487691_A06	57.11	AX-147237054	106877006_A10	14.711	AX-176794605	27828167_A03	12.654	AX-176805726	63044494_B01	22.972							AX-176818240	76900152_A04	79.589				AX-147230424	25013312_A08	77.571
		AX-176807393	74839969_A07	46.388	AX-176796367	94129577_A06	57.368	AX-176821796	33481364_B06	14.839	AX-176796169	26642253_A03	13.711	AX-176821666	83280529_A01	23.101							AX-176820294	73716245_A04	79.717				AX-176817170	23379483_A08	78.225
		AX-176812601	75694510_A07	46.72	AX-176817731	117006051_B06	57.757	AX-147227312	4557012_A07	14.839	AX-176818225	26485203_A03	13.969	AX-176814711	74104471_A01	23.229							AX-176802920	62147259_A04	79.846				AX-176811013	125030153_B07	79.6
		AX-176823306	75595149_A07	47.036	AX-176800771	94092441_A06	58.504	AX-177639598	106877383_A10	14.839	AX-176793984	25660051_A03	14.228	AX-176812561	77396066_B01	23.358							AX-147220134	74357243_A04	80.029				AX-177638166	125013605_B07	80.562
		AX-147229004	75080645_A07	47.165	AX-176793581	116080194_B06	58.803	AX-176804145	31228784_A06	14.968	AX-176823320	25504096_A03	14.228	AX-176798361	85587565_B01	23.41							AX-176820351	91079394_A04	80.255				AX-176805342	17090490_A08	80.889
		AX-176821410	42807698_B08	48.222	AX-176815164	93675878_A06	59.061	AX-147225387	56699416_A06	15.097	AX-176797312	24870896_A03	14.357	AX-147238590	71966104_B01	23.487							AX-176823440	52219447_A04	82.877				AX-176803854	125095666_B07	81.278
		AX-176793210	42856415_B08	48.35	AX-176806463	7723581_B06	59.19	AX-147208618	4679934_A01	15.097	AX-147216402	25145833_A03	14.485	AX-176807777	73748726_B01	23.615							AX-176821482	34149427_A04	85.66				AX-176817898	124861018_B07	81.667
		AX-177637727	43363108_B08	49.407	AX-147225829	93125663_A06	59.448	AX-176804766	47251618_B06	15.097	AX-176807880	24924911_A03	14.615	AX-147238586	70750836_B01	23.744							AX-176824042	35108199_A04	85.789				AX-176817895	124777693_B07	81.667
		AX-177639058	43412908_B08	49.665	AX-176811917	92354363_A06	59.969	AX-147252883	62080228_B06	15.097	AX-176800734	27401350_B03	15.006	AX-176817247	60489177_A03	24.428							AX-176818237	62149675_A04	85.918				AX-147256804	124449262_B07	83.276
		AX-176806102	76004335_A07	49.665	AX-176817478	114578202_B06	60.227	AX-176821775	32933128_B06	15.225	AX-176797517	24752153_A03	15.395	AX-176820564	77076918_B01	25.375							AX-176817175	80451505_B04	86.047				AX-176809424	110068236_B08	84.471
		AX-177643281	45118149_B08	50.452	AX-176800152	91426177_A06	60.227	AX-176793218	51524179_B06	15.247	AX-176794898	27206899_B03	15.784	AX-176804260	113635596_B01	26.918							AX-147246672	3621741_B04	86.047				AX-177637512	123632537_B07	85.395
		AX-177643299	45269233_B08	50.71	AX-176810806	113432172_B06	60.356	AX-147252963	87676700_B06	15.745	AX-147216364	23560346_A03	15.912	AX-147238696	102278334_B01	27.607							AX-176823677	75629678_A04	86.436				AX-176820923	21407885_B05	85.653
		AX-176806206	76376352_A07	50.969	AX-176811014	114703606_B06	60.614	AX-176817622	90437124_B06	16.004	AX-176819921	24237406_A03	16.171	AX-176797375	113324686_B01	27.745							AX-176793070	89523549_A04	86.92				AX-176805246	15287834_A08	86.385
		AX-176801326	76551628_A07	51.489	AX-176815120	92867793_A06	61.135	AX-176802759	70420433_A06	16.133	AX-176812021	23481513_A03	16.299	AX-176819887	106317826_A01	28.003							AX-176810178	79613403_A04	87.084				AX-176803182	14759754_A08	88.166
		AX-176808746	47253748_B08	51.489	AX-147225826	92969207_A06	61.608	AX-147226394	106675169_A06	16.653	AX-176797393	23458700_A03	16.558	AX-176820497	102252331_B01	28.322							AX-176821087	70295209_A04	87.213				AX-176817894	123084714_B07	89.096
		AX-176793787	109340206_B04	51.489	AX-147225804	91254716_A06	61.915	AX-147211762	93760093_A01	16.653	AX-176807163	26001001_B03	16.687	AX-176819319	107404834_B01	28.652							AX-176821791	67656170_A04	87.471				AX-176815325	14434316_A08	89.529
		AX-176817923	45457297_B08	51.489	AX-176817672	105571405_B06	63.108	AX-176809563	76344977_A06	16.782	AX-176798481	23309726_A03	16.945	AX-176797473	108958779_B01	28.781							AX-176822665	81525287_A04	87.909				AX-147256666	122766299_B07	89.658
		AX-176803751	77105826_A07	51.878	AX-176794543	86149824_A06	63.894	AX-176819748	97882559_B06	17.841	AX-176807163	26001001B_B03	17.074	AX-176806784	109715763_B01	28.781							AX-176812925	21928707_A03	88.786				AX-176811422	14309452_A08	89.93
		AX-176806999	77224573_A07	52.399	AX-176801879	86149370_A06	64.415	AX-176794151	99570314_B06	18.933	AX-176812910	22818820_A03	18.13	AX-176816500	107652500_B01	28.909							AX-176794127	79103452_A04	89.176				AX-176815326	13920366_A08	92.262
		AX-176822344	77446796_A07	52.92	AX-176817686	108460412_B06	65.142	AX-176817665	102558747_B06	20.889	AX-176823478	18818912_A03	21.815	AX-176796621	70452968_A01	29.038							AX-176799431	68633760_A04	89.829				AX-177639131	13393331_A08	94.615
		AX-176797462	77319074_A07	54.824	AX-176812650	111673511_B06	65.726	AX-176823986	104157463_B06	24.173	AX-176820373	8262912_A03	38.674	AX-176811492	102269074_B01	29.167							AX-176822062	36624371_A04	90.623				AX-177639020	118159940_B07	103.35
		AX-176813583	77559471_A07	56.729	AX-176820719	88624987_A06	65.984	AX-176822652	28194417_B06	30.205	AX-176812423	8261864_A03	38.943	AX-176819299	113647077_B01	29.296							AX-176815310	68028093_A04	91.359				AX-177640612	9234059_A08	110.164
		AX-176822318	54304016_B08	58.62	AX-147225784	89617748_A06	65.984	AX-176821768	90430204_B06	38.407	AX-176808013	8338612_A03	39.464	AX-147218225	128832699_A03	29.296							AX-176816236	36947307_A04	91.802
		AX-176798785	54775161_B08	58.88	AX-176817704	111196482_B06	66.113	AX-176806302	30174612_A07	41.958	AX-176813174	34180082_A07	41.078	AX-147238779	113822776_B01	29.424							AX-176799389	78731980_A04	92.191
		AX-176796267	77948470_A07	59.401	AX-176817716	112278982_B06	66.502	AX-176823619	59754503_B06	43.765	AX-176819538	7558733_A03	41.865	AX-176818385	113809381_B01	29.424							AX-176822674	69628468_A04	92.443
		AX-176815303	78470369_A07	59.921	AX-176813261	89946275_A06	68.257	AX-176808286	22518053_A05	45.344	AX-176819538	7558733B_A03	41.865	AX-176806559	106001415_A01	29.553							AX-176810537	36604031_A04	92.45
		AX-176820961	61444107_B08	60.05	AX-176809505	111839823_B06	69.693	AX-147219869	33608076_A04	46.746	AX-176814246	7025219_A03	42.986	AX-176811542	113943656_B01	29.682							AX-176820544	51671047_A04	92.45
		AX-176810504	78502173_A07	60.439	AX-176819874	90104452_A06	70.328	AX-176793071	36184328_A06	47.513	AX-147215766	7178082_A03	44.35	AX-176822819	16356099_A02	29.81							AX-176811783	83741388_B04	92.452
		AX-176796162	78203000_A07	60.698	AX-176817710	112044918_B06	70.519	AX-147225216	19566316_A06	47.843	AX-176814245	7025228_A03	45.194	AX-147233425	65398236_A09	30.069							AX-176820369	90066478_A04	92.839
		AX-177640241	63043018_B08	60.698	AX-176815106	89946485_A06	70.519	AX-147252686	27994454_B06	47.843	AX-176818000	3943743_A03	57.62	AX-176822292	114377087_B01	30.198							AX-176800610	94110327_B04	93.097
		AX-176792785	78347621_A07	60.698	AX-176817586	73820624_A06	71.018	AX-147252688	27999213_B06	47.843	AX-176808986	3856113_A03	58.817	AX-176824263	105872160_A01	30.357							AX-176806777	53219650_A04	93.355
		AX-177637269	78545074_A07	60.956	AX-147225714	86575450_A06	71.039	AX-176823607	78284413_A02	48.033	AX-176802042	3766783_A03	59.207	AX-147238790	114422004_B01	30.846							AX-176800965	70768411_A04	93.484
		AX-147258365	64661915_B08	61.743	AX-176813608	108488285_B06	71.297	AX-147252687	27995343_B06	48.23	AX-176796094	3676240_A03	59.207	AX-176793348	114790167_B01	31.479							AX-176820169	91518407_A04	93.873
		AX-177641617	64393036_B08	62.49	AX-176802562	11327130_B08	71.555	AX-176822503	29039075_B06	48.23	AX-176806987	6336769_B03	60.276	AX-147212082	105900135_A01	31.629							AX-176817223	100779335_B04	93.878
		AX-177642401	65150880_B08	62.788	AX-176817688	108976120_B06	71.684	AX-176819292	29661133_B06	48.488				AX-176820327	114459581_B01	31.629							AX-176820854	91418505_A04	94.131
		AX-177639199	65563536_B08	62.917	AX-176818572	86770721_A06	71.684	AX-176791837	29494113_B06	48.488				AX-176813156	115082321_B01	31.629							AX-176803787	91481222_A04	94.26
		AX-177640658	34887341_A07	63.437	AX-176815094	87697549_A06	71.813	AX-176793494	30291998_B06	48.877				AX-176797600	105820969_A01	32.019							AX-176819262	101280408_B04	95.035
		AX-147258394	71574671_B08	64.358	AX-176803523	86362092_A06	72.199	AX-176814107	43962939_B06	49.074				AX-176803921	115143837_A04	32.674							AX-147220347	93818419_A04	95.046
		AX-177637595	34465835_A07	64.487	AX-176800314	86272344_A06	72.202	AX-176808560	53474187_B03	49.264				AX-176824003	104800931_A01	32.932							AX-176797582	93676820_A04	95.175
		AX-177637360	34456876_A07	64.487	AX-176815610	106020031_B06	72.202	AX-177639086	4557105_A07	49.523				AX-176812636	119475796_B01	33.192							AX-176802295	92865447_A04	95.304
		AX-176804255	37522036_A07	64.745	AX-176800055	85673960_A06	72.331	AX-176820578	92518075_A01	49.651				AX-176819274	117113510_B01	33.451							AX-176799304	92664143_A04	95.317
		AX-177637359	38298109_A07	65.134	AX-176808727	84783421_A06	72.459	AX-147222273	25073763_A05	49.73				AX-176823238	104859700_A01	34.508							AX-176802164	94840968_A04	95.563
		AX-177643149	84595504_B08	65.523	AX-176798556	104698900_B06	72.718	AX-176816017	60482929_B06	49.78				AX-176823011	115937102_B01	36.262							AX-176817231	104250783_B04	95.563
		AX-147228238	37894799_A07	65.523	AX-176811580	80764096_A06	72.976	AX-176822914	39793516_B06	49.909				AX-176809263	116365480_B01	37.185							AX-176802168	94291165_A04	95.575
		AX-177637292	83638340_B08	65.523	AX-176817662	102527615_B06	73.105	AX-176805389	31663747_A06	50.376				AX-176823238	104859700B_A01	37.443							AX-176793394	94791855_A04	95.822
		AX-177639318	38028249_A07	65.523	AX-176819856	110398296_A03	73.234	AX-176798900	52428869_A06	51.437				AX-176804826	100963470_A01	38.36							AX-176796616	94478167_A04	95.95
		AX-177640642	37983171_A07	65.673	AX-147253070	103896857_B06	73.234	AX-176803084	25793676_A06	52.418				AX-176821301	100942889_A01	38.364							AX-176804906	105927687_B04	97.559
		AX-177643554	77686840_B08	65.781	AX-176795672	101645114_B06	73.234	AX-176823409	31645764_B06	52.807				AX-176823075	101376311_A01	38.623							AX-176793681	96163433_A04	97.565
		AX-177639313	36613338_A07	65.781	AX-176796248	101740035_B06	73.266	AX-176819397	33002322_B06	52.82				AX-176791547	100466865_A01	39.143							AX-147247946	105701394_B04	97.95
		AX-177637971	36740005_A07	65.781	AX-176809979	101799229_B06	73.656	AX-176817574	37067304_B06	53.065				AX-176822152	99425911_A01	39.402							AX-176806758	97504605_A04	98.208
		AX-177639283	37082448_A07	65.781	AX-147225242	21263740_A06	74.786	AX-177638792	44003635_A10	53.075				AX-176820053	100043114_A01	39.53							AX-147247959	107366924_B04	99.265
		AX-177637384	70204648_A07	66.039	AX-147225265	23346356_A06	74.943	AX-147225341	39056961_A06	53.312				AX-176796247	99985645_A01	39.659							AX-176818593	98846451_A04	99.785
		AX-176819366	79283695_B08	66.039	AX-176795886	23712764_A06	75.072	AX-176791337	4556818_A07	53.323				AX-176804073	99187357_A01	40.048							AX-176814744	98746342_A04	99.785
		AX-176819773	70225192_A07	66.039	AX-176802018	98842131_B04	75.072	AX-147227306	4556586_A07	53.452				AX-176804073	99187357B_A01	40.048							AX-176808960	108241787_B04	100.044
		AX-147228742	69648564_A07	66.039	AX-147225266	23348752_A06	75.073	AX-147227313	4557076_A07	53.581				AX-177640138	21891414_A07	40.569							AX-176810654	110367874_B04	100.8
		AX-177638080	32349738_B07	66.56	AX-147252752	32081841_B06	75.59	AX-176821796	33481364B_B06	53.637				AX-147239102	126476975_B01	40.697							AX-176804895	110469639_B04	101.002
		AX-147255535	32377934_B07	66.689	AX-147252753	32085843_B06	75.6	AX-147252856	52122880_B06	53.709				AX-176803831	98423265_A01	40.826							AX-147220444	101534011_A04	101.48
		AX-176821055	69426167_A07	66.817	AX-176801853	23774346_A06	76.132	AX-147252748	32002848_B06	53.714				AX-176806555	128107945_B01	44.336							AX-176817254	111221183_B04	103.659
		AX-177638432	32206195_B07	66.946	AX-176817566	35071258_B06	78.423	AX-176815034	68658203_A06	54.362				AX-176801740	97759280_A01	47.032							AX-176813046	37059052_B01	103.918
		AX-176802741	69311494_B02	67.467	AX-176800021	44181894_A06	82.231	AX-147225417	60172775_A06	55.015				AX-176823498	129092549_B01	48.183							AX-147248029	111839140_B04	103.918
		AX-177639875	69071679_A07	67.595	AX-176806013	23353478_A06	84.106	AX-176816882	46519409_B06	55.015				AX-176816509	128681234_B01	49.419							AX-147248027	111838379_B04	104.046
		AX-177637281	68666844_A07	67.854	AX-176818501	32077920_B06	86.075	AX-176816434	52564414_B06	55.015				AX-176810889	128358821_B01	49.435							AX-147248028	111838535_B04	104.175
		AX-177639336	68867140_A07	67.983	AX-176822847	72270756_A06	86.937	AX-147227316	4557526_A07	55.015				AX-176792451	98098193_A01	49.664							AX-176795783	102599695_A04	104.434
		AX-176793854	68635823_A07	67.983	AX-176808798	51690304_A06	87.994	AX-176818816	19028526_A06	57.655				AX-176799233	128310910_B01	49.677							AX-176802283	120929207_B04	122.833
		AX-177639852	68626133_A07	68.111	AX-177639672	142933915_B09	88.139	AX-176822869	24337022_B06	60.744				AX-176800888	98128383_A01	49.805							AX-176802673	114014458_A04	128.507
		AX-176795735	65944976_A07	68.764	AX-176815804	20584314_A06	88.268	AX-176808697	23490357_B06	61.133				AX-147211853	96982501_A01	50.862							AX-176819644	122855396_B04	128.636
		AX-176824165	38405461_B07	68.764	AX-176801254	102898066_B06	88.526	AX-176822240	26185296_B06	61.391				AX-176794826	129779822_B01	51.12							AX-176809970	128044122_B04	148.954
		AX-177640050	58416233_A07	72.931	AX-176819575	78472283_B06	88.785	AX-176822251	24151926_B06	61.65				AX-176823342	129807580_B01	51.599							AX-147221052	117966332_A04	150.163
		AX-176817833	49894747_A07	74.906	AX-176792675	83060754_B06	88.785	AX-147227598	8734100_A07	61.65				AX-147211846	96848733_A01	52.428							AX-176814760	118866167_A04	151.373
		AX-176806971	27363337_B07	77.056	AX-176815050	36989309_A06	88.914	AX-176809297	1221979_A06	62.036				AX-176821725	96824758_A01	52.949							AX-147248679	129492240_B04	151.763
		AX-176817827	19644225_B07	80.345	AX-176816834	21358529_B03	89.24	AX-176824258	19085131_B06	62.039				AX-176797129	96705680_A01	54.234							AX-147221125	119223620_A04	151.893
		AX-177644508	19639966_B07	83.435	AX-176803740	54783032_A06	89.563	AX-176795044	20165135_B06	62.039				AX-176799339	116746717_A03	55.224							AX-176815499	7515807_A10	152.415
		AX-176818658	19210099_B07	87.019	AX-176804545	74748709_A06	89.563	AX-176812547	20151179_B06	62.039				AX-176821077	141824_A01	55.353							AX-176805631	119862079_A04	152.695
		AX-176815250	28154366_A07	89.125	AX-176822356	37237730_A06	89.563	AX-176797226	22478219_B06	62.297				AX-176824000	130289404_B01	55.612							AX-176797879	27958742_A08	155.138
		AX-176813498	44111530_A07	91.012	AX-176806227	90914912_B06	89.563	AX-147252512	20317870_B06	62.818				AX-176811427	133829141_B01	58.988
		AX-176795020	47231031_A07	92.914	AX-176803417	21465202_B08	89.617	AX-147227943	18840306_A07	62.913
		AX-176809445	85322664_B08	94.983	AX-176798611	23879868_A06	89.692	AX-147224204	1539523_A06	63.075
		AX-176793385	53299057_A07	96.432	AX-176823523	50530827_A06	89.754	AX-176796560	20472465_B06	63.101
		AX-176815271	55283469_A07	96.561	AX-176817640	96522947_B06	89.82	AX-176798807	1762202_A06	63.219
		AX-176805805	105937261_B08	96.69	AX-176811108	77169194_A06	89.847	AX-176820950	18466678_B06	63.99
		AX-177644438	131182920_B09	96.818	AX-176807067	71945095_A06	89.968	AX-176818863	2229092_A06	64.777
		AX-177642690	103255270_B08	97.077	AX-176805991	58438887_A06	90.555	AX-176818221	2451812_A06	64.905
		AX-176793421	54239494_A07	97.422	AX-176819810	27501078_B06	90.959	AX-176793918	2801023_A06	65.56
		AX-176802597	106146502_B08	97.595	AX-176800185	37849785_B06	91.121	AX-176798010	3147322_A06	65.95
		AX-177637849	51512828_A07	97.854	AX-176803926	25987310_A06	91.121	AX-176822928	17017003_B06	66.339
		AX-176802722	50745863_A07	98.243	AX-176819722	263052_B06	91.121	AX-176823710	2730873_A06	66.468
		AX-147258683	106275534_B08	98.632	AX-176809942	36535239_B06	91.166	AX-147252417	16751628_B06	66.468
		AX-147228349	46477565_A07	98.95	AX-176796914	16623603_B02	91.249	AX-147252426	3033062_A06	66.468
		AX-176794936	105532652_B08	99.279	AX-176802644	32135382_B06	91.638	AX-176795178	16470676_B06	66.932
		AX-176815270	51476111_A07	99.279	AX-176817535	27461543_B06	93.038	AX-176808127	16578517_B06	68.142
		AX-147258679	106274380_B08	99.319	AX-176800438	15591393_A07	94.638	AX-176802400	12630384_B06	70.747
		AX-147228434	54334742_A07	99.448	AX-176821351	82501602_A06	96.478	AX-176807746	12623726_B06	71.605
		AX-147228429	54235015_A07	99.982	AX-176796501	41841635_A06	99.048	AX-176792947	12605840_B06	71.994
		AX-176795303	108946988_B02	100.834	AX-176799874	55341897_A06	102.127	AX-176796877	2745836_A03	72.253
		AX-176807196	19640160B_B07	102.332	AX-176810003	52631153_A06	103.497	AX-176819948	11882369_B06	72.381
		AX-176821168	19639698_B07	102.34	AX-176804429	50230247_A06	104.451	AX-176823865	11142642_B06	72.902
		AX-176824167	19638797B_B07	102.348	AX-176806771	32135765_B06	105.157	AX-147252179	11309042_B06	72.902
		AX-176802048	19638939_B07	102.561	AX-176812940	127334043_B05	105.658	AX-176823586	11033955_B06	73.689
		AX-176800881	19640285_B07	102.702	AX-176803159	20121487_A06	106.08	AX-176819343	6960258_A06	74.209
		AX-177638153	19640863_B07	103.327	AX-176815312	20698357_A06	106.363	AX-176823555	10349483_B06	74.339
		AX-176798466	19640507_B07	103.772	AX-176812125	75419976_A06	107.018	AX-176822760	9190509_B06	74.994
		AX-176813375	19641176_B07	103.774	AX-176803344	57565324_A06	107.752	AX-147252100	9326972_B06	75.384
		AX-177640043	19637799_B07	103.774	AX-147225333	34815948_A06	108.097	AX-176820275	9762449_B06	75.513
		AX-176824167	19638797_B07	103.802	AX-176795256	79315749_A06	108.25	AX-176818138	6919051_A06	76.755
		AX-176797154	19637684_B07	104.091	AX-176795638	60753798_A06	108.269	AX-176805195	7298474_A06	78.84
		AX-176801743	19640311_B07	104.481	AX-176807971	17784243_A06	108.528	AX-147252092	9128368_B06	79.718
		AX-176823773	19642844_B07	104.507	AX-176792600	33767145_B06	108.528	AX-147224627	7380135_A06	80.107
		AX-176809363	19640134_B07	104.679	AX-176801685	33979673_B06	108.528	AX-176805569	107057624_A06	80.236
		AX-176795094	19638538_B07	104.925	AX-176823769	32054450_B06	108.593	AX-176822844	8634343_B06	80.236
		AX-176807286	19640236_B07	104.938	AX-147252751	32079561_B06	108.656	AX-176819632	8634980_B06	80.236
		AX-177637685	19643617_B07	104.938	AX-176808543	35531538_B06	108.785	AX-177639186	5031151_A08	80.495
		AX-176792710	19641649_B07	105.117	AX-147251516	249894_B06	109.038	AX-147252051	7741631_B06	80.623
		AX-176816092	19640787_B07	105.859	AX-176804519	19448295_A06	109.043	AX-176798376	8215727_A06	80.623
		AX-176805557	19644205_B07	107.121	AX-176814046	38112264_B06	109.115	AX-176819712	8195909_A06	80.752
		AX-177639461	27362795_B07	108.688	AX-176798847	35108031_B06	109.172	AX-176822348	8207596_B06	81.429
		AX-177638571	27363683_B07	109.663	AX-176819983	45900772_B03	109.172	AX-176799942	7555762_B06	84.625
		AX-176805596	120504222_B04	110.213	AX-176809963	24977837_A06	109.301	AX-147252043	7645028_B06	87.642
		AX-176803540	38520468_A07	110.804	AX-176801627	127334543_B05	109.369	AX-176814412	7350017_B06	88.031
		AX-177639325	27363529_B07	111.192	AX-176810710	127334076_B05	109.429	AX-176816083	7129806_B06	88.42
		AX-176815246	23798929_A07	111.193	AX-177640937	19984988_B09	109.429	AX-176819771	6870386_B06	88.761
		AX-176815233	21639777_A07	111.445	AX-176810600	127334531_B05	109.429	AX-176799662	6393823_B06	88.937
		AX-177637969	27362912_B07	111.451	AX-176799979	32135651_B06	109.642	AX-176819708	45645879_B06	89.066
		AX-176816873	32296172_B03	111.71	AX-147225500	70821726_A06	110.072	AX-176798501	8885286_A06	89.118
		AX-176807160	17536379_A07	111.795	AX-147253680	126948535_B06	110.077	AX-176805259	16064073_A07	89.194
		AX-176808027	19224358_B07	111.838	AX-176819672	55152169_A06	110.279	AX-176818770	8931011_A06	89.323
		AX-177638946	31006238_A07	111.967	AX-176818718	64855669_A06	110.439	AX-176800929	23696790_A08	89.323
		AX-176817858	30233493_B07	112.096	AX-176806649	79568321_A06	110.464	AX-176813604	6458870_B06	89.323
		AX-176808628	19639330B_B07	112.096	AX-147225399	57729112_A06	110.521	AX-176816167	9734212_A06	89.712
		AX-177639245	28001581_A07	112.485	AX-147225379	54379982_A06	110.592	AX-176819980	9853917_A06	89.97
		AX-176812956	23650731_A07	112.871	AX-176802104	16899693_B06	111.039	AX-176813154	6034220_B06	90.229
		AX-176817830	21112221_B07	112.874	AX-176799440	18487222_A06	111.635	AX-147251864	4527485_B06	96.255
		AX-176792538	103545448_A03	112.874	AX-176798546	25854597_A06	111.893	AX-176823538	4362877_B06	96.66
		AX-176810697	20875218_A07	112.987	AX-176803513	26970626_A06	112.096	AX-176807233	4115965_B06	99.746
		AX-177644069	109755349_B08	113.131	AX-176802312	127334632_B05	112.266	AX-176798858	3947388_B06	100.267
		AX-176818189	19212036_B07	113.131	AX-176803834	29701112_B06	112.28	AX-147224906	12083074_A06	100.533
		AX-176810096	19212347_B07	113.153	AX-176822443	20264819_A06	112.28	AX-147251749	3047949_B06	106.754
		AX-176799350	19212594_B07	113.374	AX-147225135	17376463_A06	112.28	AX-176809834	2362556_B06	107.158
		AX-176809999	19091674_B07	113.65	AX-176809764	31484581_A06	112.54	AX-176798478	14429307_A06	109.344
		AX-176806670	19091648_B07	113.65	AX-176811581	28984772_B02	112.93	AX-176799328	14881762_A06	110.538
		AX-176792529	20069341_A07	114.039	AX-176793796	53055580_A06	112.988	AX-176821122	14960102_A06	111.733
		AX-176808939	26187853_A07	114.508	AX-176793656	78940347_A06	113.059	AX-176817814	14960586_A06	112.723
		AX-177637479	19639066B_B07	114.954	AX-147225412	60165005_A06	113.065	AX-147225018	14965988_A06	113.992
		AX-176798777	19642355_B07	115.283	AX-176801757	66183050_A06	113.317	AX-176798902	14961345_A06	114.403
		AX-176806596	19642457_B07	115.367	AX-176818637	45869347_A06	113.446	AX-176820832	1859422_B06	116.749
		AX-176816230	20994938_A07	115.694	AX-176797664	71578055_A06	113.623	AX-176800210	15159070_A06	118.319
		AX-176803442	19637754_B07	115.896	AX-176816046	99425884_B03	114.362
		AX-176817339	19643922_B07	115.94	AX-176802056	19468573_A06	114.363
		AX-177638957	19641822_B07	116.468	AX-176811762	17306960_A06	115.283
		AX-147228048	23392261_A07	116.688	AX-176816110	28709771_A06	115.76
		AX-176813741	22257800_A07	117.028	AX-176819501	39302492_B06	116.006
		AX-177639389	27362842_B07	117.287	AX-176807199	34148108_A06	116.195
		AX-177639389	27362842B_B07	117.485	AX-176793450	92239168_B06	116.389
		AX-176812952	19643559_B07	117.675	AX-147225264	23345738_A06	116.582
		AX-176807359	27918479_B07	117.804	AX-176815062	78173135_A06	116.84
		AX-176791859	20094897_B07	117.804	AX-176798677	45901215_B03	117.361
		AX-176801553	24958364_A07	117.806	AX-176798131	19033845_A06	117.534
		AX-176823508	19641844_B07	118.13	AX-177644387	19984590_B09	119.079
		AX-176800926	27363729_B07	118.425	AX-176812178	47352530_A06	121.603
		AX-176801118	38645986_A07	118.49	AX-176819641	16065445_A06	123.654
		AX-176796114	24547647_A07	118.696	AX-147225087	15970887_A06	124.176
		AX-176808050	23122233_A07	118.711	AX-176801261	16759462_A06	124.176
		AX-176814469	115529644_A03	118.969	AX-176807870	17202840_A06	124.696
		AX-176807024	115530645_A03	119.098	AX-177642314	97989468_B09	125.742
		AX-147228228	35350479_A07	119.098	AX-176818522	2030071_B06	126.776
		AX-176794336	35393734_A07	119.098	AX-147224996	14687985_A06	127.608
		AX-176819872	91762692_B08	119.098	AX-176807571	15108465_A06	128.131
		AX-176803761	115286118_A03	119.227	AX-176808076	14440957_A06	128.392
		AX-176817932	96048496_B08	119.747	AX-147251667	1839002_B06	128.392
		AX-176817933	98162650_B08	120.136	AX-176798974	2309508_B06	128.392
		AX-176803260	43543642_A07	120.395	AX-176802705	14679952_A06	128.521
		AX-176797692	47514543_A07	120.523	AX-176793185	14820727_A06	128.779
		AX-176808535	43272129_A07	120.652	AX-176801407	14283440_A06	129.168
		AX-176798062	98749831_B08	120.652	AX-176816213	14242371_A06	129.168
		AX-176801387	49364480_A07	120.91	AX-176804324	12912267_A06	129.427
		AX-176820517	114568297_B09	121.039	AX-176820274	12696529_A06	129.816
		AX-176817947	101858265_B08	121.168	AX-176822031	12462708_A06	130.074
		AX-176804890	49543816_A07	121.168	AX-147251826	4142164_B06	130.463
		AX-176811906	49543231_A07	121.168	AX-176797575	12154326_A06	130.852
		AX-177643132	106275030_B08	121.426	AX-147224916	12269070_A06	131.11
		AX-177642636	131185894_B09	121.685	AX-147224915	12268838_A06	131.288
		AX-177642636	131185894B_B09	121.813	AX-176799058	12251255_A06	131.628
		AX-176817825	19637966_B07	123.007	AX-147224917	12269110_A06	131.913
		AX-176823396	27364327_B07	123.396	AX-147224880	11502557_A06	132.806
		AX-176799444	19642243_B07	123.654	AX-176792019	10555841_A06	133.865
		AX-176794375	19642232_B07	123.924	AX-176807876	10518579_A06	135.206
		AX-147227989	21622480_A07	124.172	AX-176793958	11004915_A06	136.839
		AX-176805977	24117720_A07	124.234	AX-147224783	10394890_A06	137.229
		AX-176815249	26805319_A07	124.301	AX-147224790	10406552_A06	137.488
		AX-176818629	30058467_B07	124.429	AX-147224760	9966144_A06	138.558
		AX-176812163	28659304_A07	124.803	AX-176804928	5838368_B06	139.491
		AX-177638245	24823943_A07	125.238	AX-147254090	133688800_B06	144.263
		AX-176802256	19642255_B07	126.419	AX-176814426	7179827_B06	145.081
		AX-177639496	27364250_B07	127.477	AX-147252029	7416484_B06	145.081
		AX-176793042	24108956_B07	127.477	AX-176802137	7193091_B06	145.252
		AX-176806668	18241999_A07	127.477	AX-176797063	6544560_A06	149.686
		AX-176792463	19215669_B07	127.735	AX-176793198	10240023_B06	150.57
		AX-176815594	19224857_B07	127.735	AX-176792397	6111758_A06	154.158
		AX-176806281	19257663_B07	127.802	AX-176800690	6400112_A06	154.843
		AX-176796870	19091635_B07	127.864	AX-176798972	6403639_A06	154.843
		AX-176800052	19212288_B07	127.927	AX-176807952	6378713_A06	155.102
		AX-176794031	19208718_B07	127.992	AX-176819824	6020277_A06	156.158
		AX-177644519	131795215_B09	127.992	AX-176820836	5999590_A06	156.679
		AX-176795602	113469706_B01	128.004	AX-176806473	6001321_A06	156.679
		AX-176806584	19224391_B07	128.252	AX-176797608	5802301_A06	157.872
		AX-176796640	28179489_B07	128.864	AX-176808460	11353779_B06	157.872
		AX-176820379	19638044_B07	129.165	AX-176794702	12298739_B06	161.095
		AX-176817824	19638025_B07	129.423	AX-176816957	5629077_A06	161.427
		AX-176815841	18241987_A07	129.423	AX-176792178	12479005_B06	161.745
		AX-176808628	19639330_B07	129.458	AX-147224457	5095841_A06	162.532
		AX-147227990	21622563_A07	129.57	AX-176805104	12753921_B06	162.79
		AX-176795129	19643928_B07	130.132	AX-176795870	5054328_A06	162.919
		AX-176807196	19640160_B07	130.643	AX-176819950	12807030_B06	163.047
		AX-176794604	19638601_B07	131	AX-147224462	5110032_A06	163.385
		AX-176796811	19639017_B07	131.548	AX-176817454	12811203_B06	163.435
		AX-177638186	19641821_B07	132.019	AX-176808012	12910447_B06	163.824
		AX-147228033	23139657_A07	132.815	AX-147224423	4727732_A06	165.085
		AX-147228017	22653939_A07	133.113	AX-147224415	4576361_A06	166.502
		AX-176805612	18780288_A07	133.241	AX-176819770	4544777_A06	166.815
		AX-176801587	19642385_B07	133.436	AX-147224395	4438274_A06	167.15
		AX-177644513	19639405_B07	133.631	AX-147252323	14319012_B06	167.279
		AX-176801193	19642477_B07	133.682	AX-176791999	4057858_A06	167.669
		AX-176810637	19639624_B07	133.759	AX-176807861	15167094_B06	168.864
		AX-176802006	19638931_B07	133.759	AX-176810410	15582701_B06	168.993
		AX-176796562	19643081_B07	133.77	AX-176810410	15582701B_B06	168.993
		AX-176818647	19643594_B07	134.412	AX-176795317	3554099_A06	169.513
		AX-176812295	19642463_B07	135.333	AX-147224318	3486573_A06	169.513
		AX-176812218	19100209_B07	138.149	AX-176806658	3312964_A06	170.631
		AX-176816055	40324562_A07	140.528	AX-176814154	3262961_A06	171.6
		AX-176810756	19209900_B07	141.817	AX-176817528	16449645_B06	172.561
		AX-176801232	19212685_B07	141.945	AX-176795697	3083998_A06	173.526
		AX-176804156	32294680_B03	141.945	AX-176823367	2900575_A06	174.777
		AX-176804082	19257406_B07	142.074	AX-176816233	2915219_A06	174.926
		AX-176810079	19236583_B07	142.27	AX-176805136	17270211_B06	175.055
		AX-176795066	29011219_B02	142.462	AX-176796197	2848204_A06	175.184
		AX-176800501	19212171_B07	142.583	AX-176819732	2847203_A06	176.382
		AX-176815225	17306559_A07	142.72	AX-176819596	17269216_B06	178.662
		AX-176807714	16254865_A07	143.373	AX-176821329	2695395_A06	180.203
		AX-176797417	16209082_A07	143.373	AX-176793043	17412627_B06	180.592
		AX-176808633	16297098_A07	143.373	AX-176795204	17652864_B06	180.721
		AX-176812572	16212548_A07	143.373	AX-176805070	17964608_B06	181.778
		AX-176796150	15222292_A07	144.152	AX-176808026	2515757_A06	181.906
		AX-147255148	16230289_B07	144.159	AX-176805419	2456328_A06	182.297
		AX-176792466	15289948_A07	144.288	AX-176819137	2397891_A06	182.951
		AX-176798907	15054005_A07	144.288	AX-176795943	8992939_A10	183.473
		AX-147227844	15682485_A07	144.288	AX-176811886	2308424_A06	183.602
		AX-176805519	14662357_A07	144.417	AX-147224249	2373392_A06	183.602
		AX-176807879	14843395_A07	144.939	AX-176797629	2240548_A06	185.147
		AX-176794236	14078744_A07	146.225	AX-176802969	1418920_A06	190.211
		AX-176810210	13608123_A07	146.527	AX-147224184	1405255_A06	190.211
		AX-176800524	14353884_A07	146.655	AX-147252542	21108573_B06	190.211
		AX-176811144	13849652_A07	146.914	AX-147224175	1335663_A06	191.001
		AX-147227779	13714703_A07	147.077
		AX-176809178	13567736_A07	147.431
		AX-176797952	13575652_A07	147.56
		AX-176813122	13908978_A07	147.859
		AX-176793764	14085991_B07	148.525
		AX-176811712	12984381_A07	149.691
		AX-176805780	13002879_A07	150.198
		AX-176816464	12333670_B07	151.259
		AX-176805927	12349125_A07	152.181
		AX-176803919	12181354_A07	152.702
		AX-177639662	12352097_B07	152.702
		AX-176804203	12595621_A07	152.799
		AX-176815728	12070538_A07	152.96
		AX-176804656	11897881_A07	153.48
		AX-176801331	11902406_A07	153.609
		AX-177637883	11895013_A07	153.738
		AX-176792230	11739939_A07	154.258
		AX-177639042	11291821_B07	154.258
		AX-176813190	11766998_A07	154.258
		AX-176812398	11706948_A07	154.258
		AX-176819620	11646332_A07	154.517
		AX-176814482	11595086_A07	154.517
		AX-177639792	10948516_B07	154.906
		AX-176811883	11284429_A07	154.906
		AX-176804719	11438481_A07	155.034
		AX-147254958	10208376_B07	156.365
		AX-176817799	10044314_B07	157.153
		AX-177638096	10326323_B07	158.076
		AX-176815208	9678766_A07	158.729
		AX-176817800	10147225_B07	158.729
		AX-176818489	9449998_A07	158.729
		AX-147254959	10208567_B07	158.731
		AX-177639311	10517691_B07	159.118
		AX-176795561	10904507_A07	159.118
		AX-176809754	10688571_B07	159.507
		AX-176793953	10048677_A07	160.134
		AX-176818203	10014058_A07	160.291
		AX-176813924	9285327_A07	160.811
		AX-147254895	8697963_B07	161.464
		AX-147227613	8996134_A07	161.527
		AX-176815479	102942776_A01	161.593
		AX-176809134	8666124_A07	162.287
		AX-177637729	8157215_A07	163.718
		AX-177640157	7663002_B07	164.238
		AX-177638761	7143266_A07	165.16
		AX-176822717	7255379_A07	165.16
		AX-177639697	7202824_A07	165.312
		AX-176810656	7074047_A07	165.467
		AX-147254843	6625873_B07	166.071
		AX-147227492	6665011_A07	166.592
		AX-177640245	6715265_A07	166.592
		AX-177639859	6229384_A07	166.85
		AX-147254786	5903228_B07	166.85
		AX-177639517	5727671_B07	167.29
		AX-176821327	5811617_A07	170.428
		AX-177639444	5225029B_B07	171.945
		AX-177640155	5225003_B07	172.947
		AX-177639444	5225029_B07	173.121
		AX-177640154	5225213_B07	173.279
		AX-147254564	2969789_B07	187.354
		AX-147254562	2964357_B07	188.336
		AX-176799914	2973341_A07	188.595
		AX-176793358	2815877_A07	189.653
		AX-147254502	2239939_B07	190.439
		AX-147254450	1924101_B07	193.059
		AX-147254402	1456338_B07	196.282
		AX-147227003	1871581_A07	196.54
		AX-176807692	1526937_A07	198.014
		AX-147226951	1517174_A07	198.938
		AX-147226949	1473208_A07	199.327
		AX-177639855	1333570_A07	200.252
[truncated: 9 more columns]
